# Supplementary material for: Genomic Diversity of Tomato Brown Rugose Fruit Virus in Canadian Greenhouse Production Systems
Source: Viruses. 2025 May 12;17(5):696. doi: 10.3390/v17050696 (PMC12115989; doi:10.3390/v17050696)
Supplement: Supplementary file 1 [file viruses-17-00696-s001.zip]

Archive with 1 entries (1 files):
- viruses-3596997-supplementary.pdf
